# Supplementary material for: Estrogen mediates sex differences in preoptic neuropeptide and pituitary hormone production in medaka
Source: Commun Biol. 2021 Aug 9;4:948. doi: 10.1038/s42003-021-02476-5 (PMC8352984; doi:10.1038/s42003-021-02476-5)
Supplement: Supplementary file 3 — Supplementary Data 1 [file 42003_2021_2476_MOESM3_ESM.xlsx]

## Sheet: Fig.1
	Fig. 1b, adcyap1			Fig. 1d, adcyap1
	male	female		time	male							female
	1.90892	1.11379		6	1.547	1.576	1.828	2.095	1.58	1.574	1.669	1.098	1.416	1.123	1.391	1.175	1.202	1.35
	1.71684	0.899367		10	1.592	1.965	1.716	1.532	1.624	1.73	1.397	1.087	1.067	1.01	0.635	1.177	1.128	0.897
	1.40563	1.03636		14	0.882	0.856	1.026	1.006	0.993	0.928	0.908	0.745	0.673	0.659	0.778	0.638	0.545	0.463
	1.30885	0.8949		18	0.733	0.704	0.61	0.718	0.762	0.675	0.595	0.485	0.626	0.549	0.494	0.519	0.469	0.432
	1.68557	0.8949		22	0.843	0.809	0.823	0.651	0.668	0.584	0.771	0.505	0.488	0.521	0.521	0.509	0.501	0.561
	1.24929	0.826405		2	0.962	0.612	0.815	0.756	0.826	0.943	0.763	0.641	0.478	0.51	0.508	0.576	0.823	0.763
	1.67961	1.24035
	1.46966	0.781735		Fig. 1d, vip
	1.2478	1.07507		time	male							female
	1.18526	1.017		6	0.901	0.747	0.903	0.777	0.837	0.859	0.918	0.846	1.037	1.297	0.984	1.053	1.147	1.21
	1.34012	1.29693		10	1.04	1.114	1.037	1.066	1.065	0.877	0.801	1.287	1.059	1.221	1.213	1.183	1.396	1.199
	1.16143	0.923192		14	0.963	0.886	1.025	0.947	1.059	1.267	1.327	1.396	1.215	1.157	1.266	1.409	1.486	1.229
				18	0.954	0.977	1.118	1.136	1.149	1.332	1.214	1.3	1.149	1.243	1.012	1.183	1.261	1.353
	Fig. 1b, vip			22	1.053	0.978	1.138	0.952	1.027	1.162	1.173	1.096	1.222	1.005	1.062	1.065	1.061	1.124
	male	female		2	1.033	0.799	1.003	1.042	1.144	1.173	1.012	1.398	1.265	1.295	1.312	1.317	1.405	1.183
	1.06309	1.26119
	0.923734	1.63907		Fig. 1e, adcyap1
	1.00534	2.27531		month	male								female
	1.15674	1.6112		1	0.665967	0.721913	0.820805	0.910532	0.956609	0.982746	0.936132	0.942252	0.654553	0.877497	0.692201	0.846305	0.932561	0.904363	0.825802	0.877334
	1.02266	1.37393		2	1.0947	1.06119	1.00611	0.977715	0.927636	0.889891	0.985214	0.952166	0.892526	0.883861	0.897415	0.991664	0.742536	0.858486	0.878034	0.973221
	0.969933	1.24512		3	1.39736	1.12087	1.1626	1.38454	1.25436	1.17248	1.05645	1.31442	0.975267	0.942893	1.06563	1.11985	1.0071	1.10959	0.865429	0.914246
	0.940054	1.46557		7	1.71431	1.5975	1.6861	1.87435	1.79923	1.85209	1.61582	1.75529	1.08351	1.26038	1.24243	1.28509	1.01581	1.37429	1.1788	1.02391
	1.06785	1.00056
	0.988011	1.24989		Fig. 1e, vip
	0.878288	1.33174		month	male								female
	1.07614	1.58283		1	0.553844	0.605932	0.590244	0.695701	0.588121	0.61032	0.661692	0.676255	0.632003	0.600575	0.592094	0.628312	0.742608	0.638003	0.721469	0.66119
	0.908166	1.16126		2	0.767283	0.807449	0.754343	0.806136	0.64328	0.891158	0.790863	0.948751	1.00262	0.935437	0.765239	1.03523	1.11152	0.921633	1.10147	1.05689
				3	1.03206	0.937749	0.992685	0.825213	1.10424	0.894179	1.11017	1.10371	1.31004	1.22716	1.33935	1.21211	1.40743	1.38428	1.4478	1.32019
				7	1.05839	1.26484	1.38522	1.38663	1.1628	1.10124	1.01882	1.18217	2.01274	1.85154	1.74525	1.36265	1.42062	1.9388	1.89165	2.08437

## Sheet: Fig. 2
	Fig. 2c, left												Fiig. 2c, right
	nucleus	male					female						nucleus	male					female
	GL	525	512	337	375	444	460	488	367	450	510		NAT/NVT	1454	1446	1614	1382	1358		1116	1720	1258	1654
	Vv	402	354	309	365	362	185	303	385	278	361		PGZ3	5326	6708	5052	5160	4712		2090	2972	1940	2526
	Vd/Vs/Vp	370	327	431	354	423	210	268	316	268	374		TS	1116	1286	1094	1262	1026		570	814	654	554
	PMp	660	654	473	557	573	86	158	133	104	145		is	1906	2046	1838	1892	1882		1672	2080	1786	1850
	PPa	310	394	363	340	264	155	298	336	369	356
	SC	144	110	132	117	113	51	155	133	73	129		Fig. 2d
	VM	271	305	318	295	241	56	228	181	174	224		nucleus	male					female
	VL	83	66	74	73	86	77	80	64	62	51		Dl/Dm/Dd/Dp	16.256	27.904	16.928	25.312	18.752		11.776	11.968	7.2	10.464
	NC	954	1066	896	934	902		610	576	488	622		rHd	2.176	5.36	2.864	4.272	2		2.8	3.248	4.304	3.104
	NPPv	397	416	445	490	398		235	297	287	342		lHd	0.016	0.608	0.016	0.304	0.016		0	0	0.24	0.032
	DP/CP	680	839	672	747	783		528	512	438	560		PGm	2.976	8.096	2.208	4.608	2.848		2.464	2.88	1.28	3.392
	NRL	147	226	153	189	229		179	185	141	191		LV	16.288	22.608	19.536	16.912	16.432		8.944	12.24	7.536	6.944
	NPT	268	286	270	241	276		203	186	157	214
	NRP	410	650	397	432	339		284	280	294	259
	MR/IR/SR/IQ	221	214	184	183	190		232	192	161	152
	DT/RT	205	290	258	255	214		221	269	177	196
	NGp	100	126	105	122	101		111	130	151	92
	gc/ra/RS		755	617	632	443		590	592		575

## Sheet: Fig. 3
	Fig. 3c, left												Fig. 3c, right
	nucleus	male					female						nucleus	male					female
	Dm	94	170	134	58	57	55	124	165	82	87		PMp	390	489	537	481	266	789	617	520	887	811
	Vp	0	0	1	0	2	13	17	0	15	0		VM	261	244	176	287	281	227	240	221	183	281
	PPa	38	44	46	31	51	159	134	142	110	158		NDIL	265	221	235	164	325	268	295	312	276	320
	Dp	84	100	53	160	88	109	77	62	61	198
	SC	51	76	153	86	6	28	3	31	52	54		Fig. 3d
	rHd	31	39	7	36	41	30	30	27	40	45		nucleus	male					female
	NPPv	49	75	78	83	86	111	73	88	72	75		NVT/NRL	9.92	15.584	9.216	16.08	11.632	11.264	13.664	10.272	12.496	12.464
	NAT	28	16	12	9	15	22	31	17	15	15
	NDTL	81	83	119	89	145	66	195	126	46	97
	PPd	61	63	55	69	59	53	54	60	48	54
	MR/IR	66	61	40	43	22	29	19	25	32	35
	DT	37	29	42	81	69	61	53	38	25	43
	TS	73	54	85	111	141	80	62	136	89	79
	gc/ra/Ci	67	53	79	66	45		78	39	66	30

## Sheet: Fig. 4
	Fig. 4a, adcyap1					Fig. 4b, adcyap1			Fig. 4d, adcyap1					Fig. 4f, adcyap1
	XY male	XX female	XX male	XY female		XX male	XY female		sham	CX	CX+KT	CX+E2		sham	OVX	OVX+KT	OVX+E2
	1.11741	0.999702	1.12587	0.80416		569	143		282	280	198	56		91	101.5	113	71
	1.11045	0.901929	1.31439	0.936815		618	234		254.5	143.5	271			79	151	132	61
	1.26965	1.07547	1.37302	0.935088		796	214		257	250.5	273.5	85		70.5	117.5	127.5	48
	1.26398	0.959867	1.29496	0.889895		699	233		281.5	256.5	161.5	112		85.5	113.5	150	55
	1.2438	1.00334	1.18535	1.0066		711	249		239.5	209.5	147	79.5		108	100	99.5	52
	1.11087	0.963337	1.24254	0.929396
	1.33444	1.18803	1.28506	0.901754		Fig. 4b, vip			Fig. 4d, vip					Fig. 4f, vip
	1.16799	0.908328	1.24206	0.917909		XX male	XY female		sham	CX	CX+KT	CX+E2		sham	OVX	OVX+KT	OVX+E2
						494	973		174	152	98.5	260		440	173.5	60	469
	Fig. 4a, vip					496	738		65	141		388.5		500	161	30	309.5
	XY male	XX female	XX male	XY female		552	971		62.5	193.5	118	363		387	159	121	402
	1.03781	1.10992	0.935934	1.08153		303	886		275	128	84.5	447		425	163.5	168.5	381.5
	0.885859	1.14449	0.917526	1.38959		587	857		75.5	130.5	192.5	311		191.5	154.5	125	394.5
	0.988077	1.29298	0.850349	1.29646
	0.963639	1.0559	0.994802	1.04311
	0.981108	1.27142	0.909295	1.11196
	1.02899	1.07129	0.958639	1.20696
	1.14266	1.33411	0.823989	1.22943
	0.971861	1.229	0.912612	1.29767

## Sheet: Fig. 5
	Fig. 5a, adcyap1
	ER subtype	male			female
	esr1	40	33	44	50	51	52
	esr2a	14	20	25	29	22	17
	esr2b	50	48	45	59	58	70
	Fig. 5a, vip
	ER subtype	male			female
	esr1	47	55	56	73	69	64
	esr2a	22	30	26	22	28	23
	esr2b	47	61	64	56	68	68

## Sheet: Fig. 7
	Fig. 7b, Adcyap1r1a								Fig. 7b, Vipr1a								Fig. 7b, Vipr2a								Fig. 7d
	Concentration	Pacap			Vip				Concentration	Pacap			Vip				Concentration	Pacap			Vip				male	female
	0	0.86936	0.9872	1.14344	1.28836	0.74355	0.96809		0	0.9835	1.01387	1.00263	1.05399	1.05885	0.88717		0	0.85729	1.05013	1.09258	1.03262	1.14581	0.82157		7.312	2.1024
	-11	3.2029	3.18676	6.20648	1.2743	0.61653	1.25713		-11	1.65037	1.97978	1.60313	3.7716	7.91358	4.5397		-11	0.81197	1.2053	1.23107	1.21278	1.61264	0.8355		8.7264	1.656
	-10	7.96309	6.3143	11.6579	1.36886	1.38929	1.06973		-10	4.14043	3.69417	3.31637	6.68234	7.59302	5.28746		-10	0.84258	0.96122	1.32804	1.04174	0.94297	0.69968		6.8128	1.0064
	-9	22.853	8.86199	26.417	9.50839	7.15937	6.40813		-9	11.3375	11.3239	12.5733	11.4625	15.9879	12.5975		-9	0.93096	1.12988	1.35055	1.34354	1.04862	0.95681
	-8	17.2393	22.8997	32.7477	10.9818	13.2125	11.0695		-8	12.0772	12.9001	14.1507	17.5129	17.7551	14.2479		-8	0.75871	1.41765	1.41617	1.25929	1.72057	1.08291
	-7	16.845	25.5931	41.6649	13.9635	16.4828	24.1807		-7	18.4501	18.2266	18.8163	16.0096	16.6601	12.3767		-7	1.07439	1.31594	1.38868	1.23031	1.76499	1.28284
	-6	15.8206	13.775	25.6343	32.1045	17.9249	14.1486		-6	20.8733	18.1596	21.7242	16.0102	22.0664	19.9184		-6	2.08544	2.48152	2.67475	3.14345	3.39463	2.28393
	-5	20.7417	31.7359	25.8756	43.0137	24.8851	31.6455		-5	21.9168	19.6171	17.9844	18.1425	23.6642	21.7859		-5	4.26117	5.45025	6.94111	7.2035	6.23486	5.12366
	Fig. 7b, Adcyap1r1b								Fig. 7b, Vipr1b								Fig. 7b, Vipr2b
	Concentration	Pacap			Vip				Concentration	Pacap			Vip				Concentration	Pacap			Vip
	0	1.4843	0.87232	0.64338	0.92487	0.78036	1.29477		0	0.58815	1.68211	0.72973	0.54159	1.35007	1.10834		0	0.99666	1.04185	0.96149	0.97758	0.97315	1.04928
	-11	4.80831	4.66	2.78019	1.52841	1.40297	1.78549		-11	0.77838	1.23508	0.56389	0.76	1.97401	1.35498		-11	1.02435	1.10423	1.15813	1.25304	0.70805	0.82939
	-10	9.78425	10.9729	7.11534	3.06887	3.48209	5.62656		-10	0.7389	1.57509	0.91612	1.79448	3.19398	3.70886		-10	0.99704	1.20136	0.99893	1.01934	0.94146	0.81272
	-9	24.5399	15.6296	14.0641	7.18221	10.5574	12.913		-9	1.42845	2.11608	0.96104	3.6973	9.25347	7.14172		-9	1.26047	1.4306	1.12427	1.07692	1.02306	0.95936
	-8	22.4908	21.1618	15.9631	10.6578	13.117	17.7845		-8	7.20538	6.00003	3.54147	6.44647	10.7796	12.4579		-8	0.99619	1.24294	1.01101	1.18245	1.02493	1.06098
	-7	22.0554	19.0796	13.1772	15.9078	14.9906	25.2851		-7	13.1199	10.0361	5.48257	6.8768	12.2271	11.7898		-7	0.99977	1.38233	1.29486	1.27652	0.93367	1.08241
	-6	23.4689	19.6436	14.3563	26.3418	25.1647	32.8434		-6	9.58927	15.2067	7.8059	6.48746	11.0166	13.0949		-6	1.81226	2.2021	1.96781	1.84313	1.76278	1.80973
	-5	25.8481	16.866	15.6539	26.5133	23.5817	38.2085		-5	15.2153	11.3971	10.916	7.75198	13.7368	15.0417		-5	3.63467	3.79565	3.79407	3.74035	4.17449	4.14914

## Sheet: Fig. 8
	Fig. 8, fshb
	treatment	male						female
	vehicle	0.242	0.243	0.231	0.39	0.33	0.405	0.733	0.913	0.624	0.868	0.859	2.005
	Pacap	0.173	0.236	0.293	0.23	0.29	0.452	0.383	0.806	0.807	0.427	0.65	0.545
	Vip	0.537	0.688	0.453		0.338	0.319	0.539	0.835	0.607	0.498	0.542	0.944
	Fig. 8, lhb
	treatment	male						female
	vehicle	1.777	1.228	1.104	1.558	0.946	1.004	0.921	1.408	0.808	1.784	0.618	0.461
	Pacap	3.24	1.453	3.021	2.751	1.229	1.907	2.134	1.51	1.04	2.513	1.735	1.319
	Vip	1.203	1.004	1.517		0.87	0.512	0.807	0.719	1.38	0.757	0.75	0.836
	Fig. 8, tshb
	treatment	male						female
	vehicle	0.486	0.862	0.497	0.56	1.208	1.019	0.716	0.891	1.63	0.393	1.276	1.095
	Pacap	0.207	0.364	1.165	0.157	2.25	0.895	0.514	0.485	0.534	0.502	0.686	0.387
	Vip	0.809	1.442	0.793		0.484	0.743	1.106	0.773	0.549	1.002	0.461	0.56
	Fig. 8, gh
	treatment	male						female
	vehicle	0.327	0.404	0.452	0.588	0.435	0.601	1.396	0.704	1.027	1.381	0.738	0.753
	Pacap	0.248	0.325	0.488	0.33	0.376	0.724	0.96	0.795	0.779	0.968	0.957	1.344
	Vip	0.673	0.774	0.572		0.496	0.481	0.831	0.891	0.819	0.622	0.476	1.314
	Fig. 8, sl
	treatment	male						female
	vehicle	0.544	0.498	0.501	0.325	0.558	0.3	0.886	1.049	1.291	0.96	1.107	0.708
	Pacap	1.71	1.255	1.415	1.513	0.886	2.724	5.138	3.103	4.426	3.042	2.318	4.074
	Vip	2.507	2.455	2.96		2.682	1.395	2.764	2.848	3.893	3.276	2.23	4.01
	Fig. 8, prl
	treatment	male						female
	vehicle	0.67	0.792	0.799	0.645	0.763	0.828	1.243	1.264	0.46	0.557	0.948	1.529
	Pacap	1.555	3.928	2.64	1.612	3.371	6.401	3.51	4.473	4.149	4.897	3.291	4.279
	Vip	3.34	4.481	3.982		3.314	4.421	4.014	5.4	2.33	5.283	3.539	6.475
	Fig. 8, pomc
	treatment	male						female
	vehicle	6.574	4.604	6.384	5.886	4.034	6.115	0.999	0.854	0.95	1.17	1.188	0.839
	Pacap	5.882	3.434	4.022	3.555	1.951	4.484	1.65	0.962	1.174	1.174	1.328	1.116
	Vip	3.57	3.612	5.174		6.158	3.87	1.053	1.048	0.787	1.201	1.189	1.854

## Sheet: Supplementary Fig. 4
	Supplementary Fig. 4c
	nucleus	male			female
	Vv	9.44	0.032	15.744	21.376	26.256	35.984
	Vs/Vp	0.432	0.448	0.816	24	14.496	20.992
	PMm	0.416	0.304	2.416	5.648	4.88	3.2
	NPT	0.336	1.12	1.328	8.224	4.96	12.384
